# Supplementary material for: Investigation of the Mechanisms of Cytotoxic Activity of 1,3-Disubstituted Thiourea Derivatives
Source: Pharmaceuticals (Basel). 2021 Oct 28;14(11):1097. doi: 10.3390/ph14111097 (PMC8623398; doi:10.3390/ph14111097)
Supplement: Supplementary file 1 [file pharmaceuticals-14-01097-s001.zip]

Archive with 1 entries (1 files):
- pharmaceuticals-1419478-supplementary.pdf
